# Supplementary material for: Phenotypic and genotypic analysis of Candida albicans vaginal isolates reveals that ECE1 expression underpins pathogenicity
Source: Infect Immun. 2026 Jun 22;94(7):e00304-26. doi: 10.1128/iai.00304-26 (PMC13367051; doi:10.1128/iai.00304-26)
Supplement: Table S1 — Candidalysin allele sequences and frequency. [file iai.00304-26-s0007.xlsx]

## Sheet: Table S1_candidalysin variants
strain_allele	candidalysin sequence	candidalysin variant		all known candidalysin alleles*	variant name	frequency	percent
SC5314_A	SIIGIIMGILGNIPQVIQIIMSIVKAFKGNKR	varA		SIIGIIMGILGNIPQVIQIIMSIVKAFKGNKR	varA	21	37.5
SC5314_B	SIIGIIMGILGNIPQVIQIIMSIVKAFKGNKR	varA		SIISIIMGILGNIPQVIQIIMSIVKAFKGNKR	varB	0	0
JS1_A	SIIGIIMGLLTNIPQVIQIIMSIVRAFKGNKR	varH		SIIGIIMGILTNIPQVIQIIMSIVKAFKGNKR	varC	0	0
JS1_B	SIIGIIMGLLTNIPQVIQIIMSIVRAFKGNKR	varH		SIIGIIMGILGNIPQVIQIIMSIVRAFKGNKR	varD	0	0
JS2_A	SIIGIIMGLLTNIPQVIQIIMSIVRAFKGNKR	varH		SIISIIMGLLGNIPQVIQIIMSIVKAFKGNKR	varE	0	0
JS2_B	SIIGIIMGLLTNIPQVIQIIMSIVRAFKGNKR	varH		SIISIIMGILTNIPQVIQIIMSIVRAFKGNKR	varF	9	16.0714
JS3_A	SIIGIIMGLLTNIPQVIQIIMSIVRAFKGNKR	varH		SIISIIMGILSNIPQVIQIIMSIVRAFKGNKR	varG	0	0
JS3_B	SIIGIIMGLLTNIPQVIQIIMSIVRAFKGNKR	varH		SIIGIIMGLLTNIPQVIQIIMSIVRAFKGNKR	varH	11	19.6429
JS4_A	SIIGIIMGLLTNIPQVIQIIMSIVRAFKGNKR	varH		SIIGIIMGLLTNIPQVINIIMSIIKAFKGNKR	varI	2	3.57143
JS4_B	SIIGIIMGLLTNIPQVIQIIMSIVRAFKGNKR	varH		SFLSIITALLGNIPQIIQIIMGIVKAFRGNKR	varJ	13	23.2143
JS5_A	SIIGIIMGILGNIPQVIQIIMSIVKAFKGNKR	varA
JS5_B	SIISIIMGILTNIPQVIQIIMSIVRAFKGNKR	varF			total	56	100
JS6_A	SFLSIITALLGNIPQIIQIIMGIVKAFRGNKR	varJ
JS6_B	SFLSIITALLGNIPQIIQIIMGIVKAFRGNKR	varJ
JS7_A	SIIGIIMGILGNIPQVIQIIMSIVKAFKGNKR	varA		*As identified by Wickramasinghe, et al. mBio. 2024. doi: 10.1128/mbio.03351-23
JS7_B	SIISIIMGILTNIPQVIQIIMSIVRAFKGNKR	varF
JS8_A	SIIGIIMGLLTNIPQVIQIIMSIVRAFKGNKR	varH
JS8_B	SFLSIITALLGNIPQIIQIIMGIVKAFRGNKR	varJ
JS9_A	SIIGIIMGILGNIPQVIQIIMSIVKAFKGNKR	varA
JS9_B	SIISIIMGILTNIPQVIQIIMSIVRAFKGNKR	varF
JS10_A	SFLSIITALLGNIPQIIQIIMGIVKAFRGNKR	varJ
JS10_B	SFLSIITALLGNIPQIIQIIMGIVKAFRGNKR	varJ
JS11_A	SIIGIIMGILGNIPQVIQIIMSIVKAFKGNKR	varA
JS11_B	SIISIIMGILTNIPQVIQIIMSIVRAFKGNKR	varF
JS12_A	SFLSIITALLGNIPQIIQIIMGIVKAFRGNKR	varJ
JS12_B	SFLSIITALLGNIPQIIQIIMGIVKAFRGNKR	varJ
JS13_A	SIIGIIMGILGNIPQVIQIIMSIVKAFKGNKR	varA
JS13_B	SIIGIIMGILGNIPQVIQIIMSIVKAFKGNKR	varA
JS14_A	SIIGIIMGILGNIPQVIQIIMSIVKAFKGNKR	varA
JS14_B	SIISIIMGILTNIPQVIQIIMSIVRAFKGNKR	varF
JS15_A	SIIGIIMGILGNIPQVIQIIMSIVKAFKGNKR	varA
JS15_B	SIISIIMGILTNIPQVIQIIMSIVRAFKGNKR	varF
JS16_A	SIIGIIMGILGNIPQVIQIIMSIVKAFKGNKR	varA
JS16_B	SIIGIIMGILGNIPQVIQIIMSIVKAFKGNKR	varA
JS17_A	SIIGIIMGILGNIPQVIQIIMSIVKAFKGNKR	varA
JS17_B	SFLSIITALLGNIPQIIQIIMGIVKAFRGNKR	varJ
JS18_A	SIIGIIMGLLTNIPQVIQIIMSIVRAFKGNKR	varH
JS18_B	SIIGIIMGLLTNIPQVIQIIMSIVRAFKGNKR	varH
JS19_A	SIIGIIMGILGNIPQVIQIIMSIVKAFKGNKR	varA
JS19_B	SIIGIIMGILGNIPQVIQIIMSIVKAFKGNKR	varA
JS20_A	SIIGIIMGILGNIPQVIQIIMSIVKAFKGNKR	varA
JS20_B	SIISIIMGILTNIPQVIQIIMSIVRAFKGNKR	varF
JS21_A	SIIGIIMGILGNIPQVIQIIMSIVKAFKGNKR	varA
JS21_B	SIIGIIMGILGNIPQVIQIIMSIVKAFKGNKR	varA
JS22_A	SFLSIITALLGNIPQIIQIIMGIVKAFRGNKR	varJ
JS22_B	SFLSIITALLGNIPQIIQIIMGIVKAFRGNKR	varJ
JS23_A	SFLSIITALLGNIPQIIQIIMGIVKAFRGNKR	varJ
JS23_B	SFLSIITALLGNIPQIIQIIMGIVKAFRGNKR	varJ
JS24_A	SIIGIIMGILGNIPQVIQIIMSIVKAFKGNKR	varA
JS24_B	SIIGIIMGILGNIPQVIQIIMSIVKAFKGNKR	varA
JS25_A	SIIGIIMGLLTNIPQVINIIMSIIKAFKGNKR	varI
JS25_B	SIIGIIMGLLTNIPQVINIIMSIIKAFKGNKR	varI
JS26_A	SIISIIMGILTNIPQVIQIIMSIVRAFKGNKR	varF
JS26_B	SIISIIMGILTNIPQVIQIIMSIVRAFKGNKR	varF
JS27_A	SIIGIIMGILGNIPQVIQIIMSIVKAFKGNKR	varA
JS27_B	SFLSIITALLGNIPQIIQIIMGIVKAFRGNKR	varJ
