# Supplementary material for: Phenotypic and genotypic analysis of Candida albicans vaginal isolates reveals that ECE1 expression underpins pathogenicity
Source: Infect Immun. 2026 Jun 22;94(7):e00304-26. doi: 10.1128/iai.00304-26 (PMC13367051; doi:10.1128/iai.00304-26)
Supplement: Table S2 — Summary of phenotypic and virulence-associated traits of clinical C. albicans isolates. [file iai.00304-26-s0008.xlsx]

## Sheet: Table S2_strain phenotypes
strain name	category	NCBI WGS accession ID	candidalysin variant (allele A / B)	average hyphal growth, static RPMI (% hyphae per field)	average ECE1 expression, 4 h (2^-ΔΔCt)	average biofilm, crystal violet (OD540 nm)	average A431 damage, LDH (OD 450 nm)	average A431 IL-8 release (pg/mL)	SDS sensitive (0.025)%	Congo Red sensitive (100 µg/mL)	FLU sensitive (5 µg/mL)	RPMI-1640, 4h germ tubes	RPMI-1640, 24h germ tubes	DMEM, 4h germ tubes	DMEM, 24h germ tubes	FBS, 4h germ tubes	FBS, 24h germ tubes
SC5314	reference	SAMN56613303	var A / var A	31.459	1	1.27206	1.46194	83.4916	n	n	y	y	y	y	y	y	y
JS1	asymptomatic	SAMN56613276	var H / var H	13.2772	0.167068	0.511583	0.0867222	19.3332	n	n	y	y	y	n	n	y	y
JS2	asymptomatic	SAMN56613277	var H / var H	3.05758	0.0122579	0.277583	0.124278	22.658	y	y	n	n	n	n	n	y	y
JS3	asymptomatic	SAMN56613278	var H / var H	13.6647	0.333429	0.635646	0.0437222	27.9296	n	n	y	y	y	y	n	y	y
JS4	asymptomatic	SAMN56613279	var H / var H	1.58404	0.00292475	0.463417	0.156944	24.8417	y	y	y	n	n	n	n	y	y
JS5	asymptomatic	SAMN56613280	var A / var F	5.8913	0.0873764	0.663688	0.109722	31.8208	y	n	n	y	y	n	n	y	y
JS6	asymptomatic	SAMN56613281	var J / var J	12.8546	5.57907	0.681917	0.497056	63.3666	y	n	n	y	y	y	y	y	y
JS7	asymptomatic	SAMN56613282	var A / var H	9.79544	0.162487	0.947167	0.0686111	27.3383	n	n	n	y	y	y	y	y	y
JS8	acute VVC	SAMN56613283	var F / var H	12.7103	0.769975	0.444417	0.165944	35.6396	n	n	n	y	y	y	y	y	y
JS9	acute VVC	SAMN56613284	var A / var F	9.65382	0.0366247	0.869688	0.0892778	24.3818	n	n	y	y	y	n	y	y	y
JS10	acute VVC	SAMN56613285	var J / var J	1.24758	0.453388	0.277333	0.165611	23.483	n	n	n	y	y	n	n	y	y
JS11	acute VVC	SAMN56613286	var A / var F	16.5247	0.670885	0.745938	0.211944	28.2128	n	n	y	y	y	y	n	y	y
JS12	acute VVC	SAMN56613287	var J / var J	10.0949	2.48877	0.358729	0.304833	27.0779	n	n	n	y	y	n	y	y	y
JS13	acute VVC	SAMN56613288	var A / var A	8.75022	1.53953	0.597646	0.0388333	17.8678	y	y	y	y	y	n	n	y	y
JS14	acute VVC	SAMN56613289	var A / var F	3.27692	0.540152	0.6195	0.157056	30.6958	n	n	y	y	y	y	y	y	y
JS15	acute VVC	SAMN56613290	var A / var F	10.7218	0.25158	0.853729	0.158056	26.7522	n	n	y	y	y	y	y	y	y
JS16	acute VVC	SAMN56613291	var A / var A	4.64244	0.0771877	1.1364	0.0433889	24.431	n	n	n	y	y	y	y	y	y
JS17	acute VVC	SAMN56613292	var A / var J	14.6367	0.552182	0.257146	0.208944	21.618	n	n	n	y	y	n	n	y	y
JS18	recurrent VVC	SAMN56613293	var H / var H	8.62414	0.495216	0.417229	0.0697222	23.884	n	y	n	y	y	n	y	y	y
JS19	recurrent VVC	SAMN56613294	var A / var A	7.28872	0.0239362	0.862479	0.1185	25.4033	n	n	y	y	y	n	n	y	y
JS20	recurrent VVC	SAMN56613295	var A / var F	10.7604	0.0386752	0.937625	0.148278	25.0464	n	n	y	y	y	n	n	y	y
JS21	recurrent VVC	SAMN56613296	var A / var A	5.03348	0.0138437	0.241896	0.1235	27.4757	n	n	n	y	y	y	n	y	y
JS22	recurrent VVC	SAMN56613297	var J / var J	4.98026	0.346921	0.389521	0.221833	22.1195	n	n	n	y	y	n	n	y	y
JS23	recurrent VVC	SAMN56613298	var J / var J	3.37628	2.38732	0.346563	0.1345	32.7773	n	n	n	y	y	y	y	y	y
JS24	recurrent VVC	SAMN56613299	var A / var A	3.7452	0.141519	0.226833	0.2275	38.7042	n	n	n	y	y	n	n	y	y
JS25	recurrent VVC	SAMN56613300	var I / var I	4.97636	0.189174	0.183021	0.113056	27.7664	n	n	n	y	y	n	n	y	y
JS26	recurrent VVC	SAMN56613301	var F / var F	4.80822	0.331659	0.387417	0.253278	44.5355	n	n	n	y	y	y	y	y	y
JS27	recurrent VVC	SAMN56613302	var A / var J	7.64534	0.287633	0.383604	0.197389	22.3035	n	n	y	y	y	n	n	y	y
