# Supplementary material for: Phenotypic and genotypic analysis of Candida albicans vaginal isolates reveals that ECE1 expression underpins pathogenicity
Source: Infect Immun. 2026 Jun 22;94(7):e00304-26. doi: 10.1128/iai.00304-26 (PMC13367051; doi:10.1128/iai.00304-26)
Supplement: Table S3 — Antifungal susceptibility testing of vaginal isolates. [file iai.00304-26-s0009.xlsx]

## Sheet: Table S3_antifungal testing
	Fluconazole MIC (µg/mL), pH 7			Fluconazole MIC (µg/mL), pH 4.5			Caspofungin MIC (µg/mL)			Anidulafungin MIC (µg/mL)			Enfumafungin MIC (µg/mL)
strain name	rep 1	rep 2	Designation	rep 1	rep 2	Designation	rep 1	rep 2	Designation	rep 1	rep 2	Designation	rep 1	rep 2	Designation
SC5314	0.25	0.25	S	1	0.5	S	0.024	0.024	S	0.0039	0.0039	S	0.0039	0.0039	ND
JS1	0.25	0.25	S	0.5	0.25	S	0.024	0.024	S	0.0019	0.00195	S	0.0019	0.00195	ND
JS2	<0.125	<0.125	S	0.25	0.25	S	0.048	0.097	R	0.03125	>1	R	0.03125	>1	ND
JS3	0.25	0.25	S	0.5	0.5	S	0.024	0.012	S	0.0039	0.00195	S	0.0039	0.00195	ND
JS4	0.125	0.125	S	0.5	0.5	S	0.048	0.0488	I	0.03125	>1	R	0.03125	>1	ND
JS5	0.25	0.25	S	1	0.5	S	0.024	0.024	S	0.003906	0.00195	S	0.003906	0.00195	ND
JS6	<0.125	<0.125	S	0.25	0.25	S	0.024	0.024	S	0.00196	0.00195	S	0.00196	0.00195	ND
JS7	0.125	0.125	S	0.5	0.5	S	0.048	0.0122	S	0.00097	0.00195	S	0.00097	0.00195	ND
JS8	0.5	0.25	S	0.5	0.5	S	0.024	0.024	S	0.00195	0.0039	S	0.00195	0.0039	ND
JS9	0.125	0.125	S	0.5	0.5	S	0.024	0.024	S	0.00195	0.0039	S	0.00195	0.0039	ND
JS10	1	ND	S	0.25	0.5	S	0.024	0.024	S	0.0078	0.0078	S	0.0078	0.0078	ND
JS11	0.25	0.25	S	0.5	0.5	S	0.024	0.024	S	0.0039	0.0078	S	0.0039	0.0078	ND
JS12	0.5	0.25	S	0.25	0.25	S	0.024	0.024	S	0.00195	0.0039	S	0.00195	0.0039	ND
JS13	1	1	S	0.5	0.5	S	0.006	0.006	S	0.00097	0.0039	S	0.00097	0.0039	ND
JS14	0.25	0.25	S	0.25	0.25	S	0.024	0.024	S	0.0039	0.0078	S	0.0039	0.0078	ND
JS15	0.25	0.25	S	0.5	0.5	S	0.024	0.024	S	0.00195	0.00195	S	0.00195	0.00195	ND
JS16	0.25	0.25	S	0.5	0.25	S	0.024	0.012	S	0.000977	0.00097	S	0.000977	0.00097	ND
JS17	0.25	0.25	S	0.5	0.5	S	0.024	0.024	S	0.0195	0.00195	S	0.0195	0.00195	ND
JS18	0.5	0.5	S	0.5	0.5	S	0.024	0.024	S	0.0039	0.0039	S	0.0039	0.0039	ND
JS19	1	1	S	0.25	0.25	S	0.024	0.012	S	0.00097	0.00195	S	0.00097	0.00195	ND
JS20	0.25	0.25	S	0.5	0.25	S	0.024	0.024	S	0.0039	0.00195	S	0.0039	0.00195	ND
JS21	0.25	0.125	S	0.5	0.5	S	0.024	0.024	S	0.0039	0.00195	S	0.0039	0.00195	ND
JS22	16	16	R	2	2	SDD	0.024	0.024	S	0.019	0.0039	S	0.019	0.0039	ND
JS23	2	4	SDD	1	1	S	0.024	0.024	S	0.0039	0.0039	S	0.0039	0.0039	ND
JS24	0.25	0.25	S	0.5	0.5	S	0.024	0.024	S	0.00195	0.00097	S	0.00195	0.00097	ND
JS25	0.5	0.5	S	0.5	0.5	S	0.024	0.024	S	0.00195	0.0195	S	0.00195	0.0195	ND
JS26	0.25	0.5	S	0.25	ND	S	0.024	0.024	S	0.0078	0.0195	S	0.0078	0.0195	ND
JS27	1	1	S	0.5	0.5	S	0.024	0.024	S	9.77e-05	0.00097	S	9.77e-05	0.00097	ND
Breakpoint definitions
Fluconazole
≤ 2 µg /mL	susceptible (S)
4 µg/mL	sensitive dose-dpendent (SSD)
≥ 8 µg/mL	resistant (R)
Caspofungin & anidulafungin
≤ 0.25 µg /mL	susceptible (S)
0.5 µg/mL	intermediate (I)
≥ 1 µg/mL	resistant (R)
ND	not determined
