# Supplementary material for: Phenotypic and genotypic analysis of Candida albicans vaginal isolates reveals that ECE1 expression underpins pathogenicity
Source: Infect Immun. 2026 Jun 22;94(7):e00304-26. doi: 10.1128/iai.00304-26 (PMC13367051; doi:10.1128/iai.00304-26)
Supplement: Table S4 — Oligonucleotides used in this study. [file iai.00304-26-s0010.xlsx]

## Sheet: Table S4_primers and oligos
Oligonucleotide name	Sequence (5ʹ3ʹ)
crRNA
crECE1up	TAAAGCAAAAACAGTAGCAC
crECE1down	GGAATAAAAGATTAAGCTTG
primers
ECE1FL-F	ACTGTTGTTTCTAATGGTGGAAACGATT
ECE1FL-R	GTTGCTTTCCTTGAAAGAGTTCTTCCAG
ECE1CC9KO-F	AACAAACAACTTTCCTTTATTTTACTACCAACTATTTTCCATTCGTTAAAGGTTTTCCCAGTCACGACGT
ECE1CC9KO-R	AAAACAACAATTAAAAAAATCAGTTACAGCAAAAGTGTCACAAGACTTATGTGTGGAATTGTGAGCGGAT
ECE1INTF	GCCCGCCCACAAATCTTAC
ECE1INTR	CCAGACGTTGGTTGCAAAACTTAAAC
FLIPINTF	CGCGCGTAATACGACTCACT
FLIPINTR	CAAGCGCGCAATTAACCCTC
ECE1invarQPCR-F	GAAGATATTGATTCTGTTGTTGCTGG
ECE1invarQPCR-R	CAGTTTCCAGGACGCCAT
ACT1invarQPCR-F	CCCAATTGAACGCGGTATTGTTTC
ACT1invarQPCR-R	CAACGTGAGTAACGCCATCACC
